# Supplementary material for: Photobiomodulation Mitigates PM2.5-Exacerbated Pathologies in a Mouse Model of Allergic Asthma
Source: Antioxidants (Basel). 2024 Aug 19;13(8):1003. doi: 10.3390/antiox13081003 (PMC11351905; doi:10.3390/antiox13081003)
Supplement: Supplementary file 1 [file antioxidants-13-01003-s001.zip]

Archive with 1 entries (1 files):
- antioxidants-3151173-supplementary.pdf
